# Supplementary material for: Patterns of Isoform Variation for N Gene Subgenomic mRNAs in Betacoronavirus Transcriptomes
Source: Viruses. 2024 Dec 30;17(1):36. doi: 10.3390/v17010036 (PMC11769239; doi:10.3390/v17010036)
Supplement: Supplementary file 1 [file viruses-17-00036-s001.zip]

Archive with 1 entries (1 files):
- supplementary_tables.pdf
